# Supplementary material for: Operando Raman Shift Replaces Current in Electrochemical Analysis of Li-ion Batteries: A Comparative Study
Source: Molecules. 2021 Aug 1;26(15):4667. doi: 10.3390/molecules26154667 (PMC8439359; doi:10.3390/molecules26154667)
Supplement: Supplementary file 1 [file molecules-26-04667-s001.zip]

Archive with 1 entries (1 files):
- molecules-1318505-supplementary.pdf
